# Supplementary material for: Decrease in Incidence Rate of Hospitalizations Due to AIDS-Defining Conditions but Not to Non-AIDS Conditions in PLWHIV on cART in 2008–2018 in Italy
Source: J Clin Med. 2021 Jul 30;10(15):3391. doi: 10.3390/jcm10153391 (PMC8347382; doi:10.3390/jcm10153391)
Supplement: Supplementary file 1 [file jcm-10-03391-s001.zip]

Archive with 1 entries (1 files):
- jcm-1283887-supplementary.pdf
